# Supplementary material for: Extracellularly Released Calreticulin Induced by Endoplasmic Reticulum Stress Impairs Syncytialization of Cytotrophoblast Model BeWo Cells
Source: Cells. 2021 May 24;10(6):1305. doi: 10.3390/cells10061305 (PMC8225044; doi:10.3390/cells10061305)
Supplement: Supplementary file 1 [file cells-10-01305-s001.zip]

Archive with 1 entries (1 files):
- cells-1220445-supplementary.pdf
